# Supplementary material for: Genome-Wide Association Study of Phenolic Content and Antioxidant Properties in Eggplant Germplasm
Source: Genes (Basel). 2023 Jun 22;14(7):1315. doi: 10.3390/genes14071315 (PMC10379237; doi:10.3390/genes14071315)
Supplement: Supplementary file 1 [file genes-14-01315-s001.zip › Supplementary Table S1.xlsx]

## Sheet: Table S1 
ID	IT Number	Species name	Country Code
1	102771	Solanum melongena	KOR
6	136552	Solanum melongena	NPL
8	136554	Solanum melongena	NPL
9	136555	Solanum melongena	NPL
10	136556	Solanum melongena	NPL
11	136557	Solanum melongena	NPL
12	136558	Solanum melongena	NPL
13	136559	Solanum melongena	NPL
14	136560	Solanum melongena	NPL
16	136562	Solanum melongena	NPL
18	136564	Solanum melongena	NPL
19	136565	Solanum melongena	NPL
28	155182	Solanum melongena	KOR
29	160412	Solanum melongena	CHN
30	164930	Solanum melongena	UNK
32	164932	Solanum melongena	UNK
33	164933	Solanum melongena	UNK
41	170473	Solanum melongena	UNK
43	170475	Solanum melongena	UNK
44	170476	Solanum sp.	UNK
49	180703	Solanum melongena	EGY
58	189681	Solanum melongena	UNK
61	189684	Solanum melongena	UNK
64	189687	Solanum melongena	UNK
67	189690	Solanum melongena	UNK
73	189696	Solanum melongena	UNK
74	189697	Solanum melongena	UNK
76	189699	Solanum melongena	UNK
83	189706	Solanum melongena	UNK
85	189708	Solanum melongena	UNK
88	189711	Solanum melongena	UNK
90	189713	Solanum melongena	UNK
99	189722	Solanum melongena	JPN
100	189723	Solanum melongena	JPN
101	189724	Solanum melongena	JPN
105	189728	Solanum melongena	JPN
108	189731	Solanum melongena	UNK
110	189733	Solanum melongena	UNK
114	189737	Solanum melongena	UNK
117	189740	Solanum melongena	UNK
121	189744	Solanum melongena	UNK
124	189747	Solanum melongena	UNK
128	189751	Solanum melongena	UNK
129	189752	Solanum melongena	UNK
130	189753	Solanum melongena	UNK
131	189754	Solanum melongena	UNK
134	189757	Solanum melongena	UNK
137	189760	Solanum melongena	JPN
140	189763	Solanum melongena	JPN
142	189765	Solanum melongena	JPN
143	189766	Solanum melongena	JPN
156	200244	Solanum melongena	NPL
171	201059	Solanum melongena	PHL
175	201063	Solanum melongena	UNK
183	201071	Solanum melongena	PHL
184	201072	Solanum melongena	PHL
185	201073	Solanum melongena	PHL
196	201084	Solanum melongena	PHL
198	201086	Solanum melongena	PHL
201	201089	Solanum melongena	PHL
202	201090	Solanum melongena	PHL
205	201093	Solanum melongena	PHL
213	201101	Solanum melongena	PHL
216	201104	Solanum melongena	PHL
217	201105	Solanum melongena	PHL
222	201110	Solanum melongena	PHL
225	201113	Solanum melongena	PHL
227	201115	Solanum melongena	PHL
228	201116	Solanum melongena	PHL
230	201118	Solanum melongena	PHL
231	201119	Solanum melongena	PHL
232	201120	Solanum melongena	PHL
233	201121	Solanum melongena	PHL
234	201122	Solanum melongena	PHL
235	201123	Solanum melongena	PHL
236	201124	Solanum melongena	PHL
237	201125	Solanum melongena	PHL
251	203189	Solanum melongena	RUS
253	203191	Solanum melongena	GEO
261	207254	Solanum melongena	RUS
265	208418	Solanum melongena	IND
266	210126	Solanum sp.	UNK
271	218695	Solanum melongena	THA
274	218699	Solanum melongena	THA
275	218700	Solanum melongena	THA
276	218701	Solanum melongena	THA
279	218718	Solanum melongena	UZB
285	218771	Solanum melongena	CHN
286	218772	Solanum melongena	CHN
287	218774	Solanum melongena	THA
290	218778	Solanum melongena	THA
291	218779	Solanum melongena	THA
294	218790	Solanum melongena	RUS
295	218791	Solanum melongena	RUS
297	218810	Solanum melongena	UNK
298	218841	Solanum melongena	IND
300	219030	Solanum melongena	ARM
303	219123	Solanum melongena	IND
305	219125	Solanum melongena	PHL
309	219129	Solanum melongena	PHL
310	219130	Solanum melongena	PHL
314	219134	Solanum melongena	PHL
315	219135	Solanum melongena	PHL
316	219136	Solanum melongena	PHL
317	219137	Solanum melongena	PHL
323	219143	Solanum melongena	PRI
324	219144	Solanum melongena	IND
327	219147	Solanum melongena	IND
328	219148	Solanum melongena	BGD
330	219150	Solanum melongena	BGD
331	219837	Solanum melongena	IND
332	219865	Solanum melongena	IND
335	220040	Solanum melongena	CHN
338	220043	Solanum melongena	BGD
341	220607	Solanum virginianum	THA
350	221496	Solanum melongena	TUR
351	224124	Solanum melongena	LAO
352	224125	Solanum melongena	LAO
353	224126	Solanum melongena	LAO
357	224185	Solanum melongena	UKR
359	224187	Solanum melongena	AUS
361	224249	Solanum melongena	THA
362	224250	Solanum melongena	THA
366	224319	Solanum melongena	UZB
368	224421	Solanum melongena	MYS
376	224553	Solanum melongena	CHN
378	224589	Solanum melongena	IND
381	224600	Solanum melongena	IDN
390	224790	Solanum melongena	CHN
396	225008	Solanum melongena	UNK
404	225095	Solanum melongena	MMR
405	225096	Solanum melongena	MMR
407	225098	Solanum melongena	MMR
409	230117	Solanum melongena	IDN
410	230118	Solanum melongena	PHL
412	230120	Solanum melongena	TUR
414	230122	Solanum melongena	PHL
422	235385	Solanum sp.	KOR
424	235437	Solanum sp.	UZB
425	235438	Solanum sp.	KOR
426	235439	Solanum sp.	KOR
429	235555	Solanum macrocarpon	UNK
430	235795	Solanum sp.	MMR
431	246777	Solanum sp.	MMR
432	246778	Solanum sp.	MMR
433	246779	Solanum sp.	MMR
434	247868	Solanum melongena	THA
435	250101	Solanum melongena	AUS
442	250108	Solanum melongena	ARM
447	250113	Solanum melongena	UNK
448	250114	Solanum melongena	KOR
449	250115	Solanum melongena	MMR
450	250116	Solanum melongena	MMR
453	260886	Solanum sp.	MMR
454	260910	Solanum melongena	IND
455	260911	Solanum melongena	IND
456	260912	Solanum melongena	IND
459	260915	Solanum melongena	IND
463	267559	Solanum melongena	TUR
464	277860	Solanum melongena	CHN
465	283345	Solanum melongena	IDN
475	296993	Solanum melongena	KGZ
476	297123	Solanum melongena	UNK
477	297130	Solanum melongena	MMR
481	319719	Solanum melongena	RUS
484	319722	Solanum melongena	JPN
495	903175	Solanum melongena	RUS
496	903177	Solanum melongena	FRA
497	331870	Solanum sp.	UNK
501	K003875	Solanum melongena	THA
503	K016532	Solanum melongena	IND
508	K051476	Solanum melongena	CHN
515	K125055	Solanum melongena	CHN
528	K126957	Solanum melongena	MMR
537	K134179	Solanum melongena	TUR
542	K139708	Solanum melongena	BGR
546	K142181	Solanum melongena	TWN
550	K142917	Solanum melongena	KGZ
553	K144638	Solanum melongena	UKR
554	K145105	Solanum melongena	TUR
557	K145198	Solanum melongena	TUR
561	K146835	Solanum melongena	BGR
563	K146852	Solanum melongena	BGR
571	K151033	Solanum melongena	UKR
575	K152983	Solanum melongena	LAO
579	K152993	Solanum melongena	LAO
583	K153001	Solanum melongena	LAO
584	K153003	Solanum melongena	THA
588	K154735	Solanum melongena	JPN
589	K154984	Solanum melongena	UZB
597	K160305	Solanum melongena	CHN
604	K166157	Solanum melongena	NPL
607	K168113	Solanum melongena	MMR
609	K169957	Solanum melongena	CHN
617	K171621	Solanum melongena	KOR
618	K175906	Solanum melongena	THA
635	K206627	Solanum melongena	IND
639	K208073	Solanum melongena	UNK
646	K226440	Solanum melongena	CHN
649	K226812	Solanum melongena	DEU
652	K226815	Solanum melongena	NAM
654	K226817	Solanum melongena	ESP
657	K226820	Solanum melongena	ESP
662	K226825	Solanum melongena	ESP
665	K243725	Solanum mammosum	THA
667	K243729	Solanum mammosum	THA
668	K243730	Solanum mammosum	THA
670	K247200	Solanum melongena	USA
674	K247206	Solanum melongena	DEU
676	K247208	Solanum melongena	UNK
677	K247210	Solanum melongena	UNK
678	K247211	Solanum melongena	RUS
686	K247758	Solanum melongena	UZB
688	K247894	Solanum melongena	TUR
695	K253800	Solanum melongena	THA
696	K253801	Solanum melongena	THA
702	K255474	Solanum aethiopicum	KOR
703	K257622	Solanum melongena	GEO
705	K257631	Solanum melongena	GEO
709	K257723	Solanum melongena	GEO
716	K261669	Solanum melongena	SYR
719	K261672	Solanum melongena	UNK
723	K261676	Solanum melongena	USA
725	K266333	Solanum melongena	GEO
Note: UNK: Unknown
