# Supplementary material for: Genome-Wide Association Study of Phenolic Content and Antioxidant Properties in Eggplant Germplasm
Source: Genes (Basel). 2023 Jun 22;14(7):1315. doi: 10.3390/genes14071315 (PMC10379237; doi:10.3390/genes14071315)
Supplement: Supplementary file 1 [file genes-14-01315-s001.zip › Supplementary Table S2.xlsx]

## Sheet: Table S2
GBS plate	File name	No. of reads	Avg. length (bp)	Total length (bp)	No. of un-demultiplexed reads	Total length of un-demultiplexed reads	un-demultiplexed ratio	Ref. Size	Solanum melongena V3
1st	eggplant1-1_1.fastq	372814189	151	56294942539	53258038	8041963738	0.0714	Total length (bp)	1142799992
	eggplant1-1_2.fastq	372814189	151	56294942539
2nd	eggplant2-1_1.fastq	371354724	151	56074563324	19899042	3004755342	0.0268
	eggplant2-1_2.fastq	371354724	151	56074563324
3rd	eggplant3-1_1.fastq	371510483	151	56098082933	42495872	6416876672	0.0572
	eggplant3-1_2.fastq	371510483	151	56098082933
	Total	2231358792		336935177592
AVG			7.45928e+06	1.12635e+09	6.81136e+06	7.74131e+08	113.407	0.91322	6.81136e+06	6.50024e+06	0.954778	86141.3	25.0411	9.65256	2.05224e+07	236.965	0.017958
SUM			1670878560	252302662560	1525745292	173405384555			1525745292	1456052992		19295642			4597006635
0.GBS No	1.BarCode	2.Sample name	3.Sum of raw reads	4.Total length of raw reads	5.Sum of trimmed reads	6.Total length of trimmed reads (bp)	7.Avg. length of trimmed reads (bp)	8.Trimmed/Raw (%)	9.Sum of trimmed reads	10.No. of mapped reads	11.Percent of mapped reads (%)	12.No. of mapped region	13.Avg. depth of mapped region (#)	14.medain depth of mapped region (#)	15.Total length of mapped region (bp)	16.Avg. length of mapped region (bp)	17.Reference Genome coverage (%)
1st	CTCC	1	10294742	1554506042	9457850	1091718903	115.43	0.918707	9457850	9070182	0.959011	105059	30.164	10.3103	26140564	248.818	0.0228741
1st	TGCA	6	18341330	2769540830	16831012	1937618577	115.122	0.917655	16831012	15932146	0.946595	125960	43.2509	11.7002	30314172	240.665	0.0265262
1st	ACTA	8	11910672	1798511472	10937924	1260651780	115.255	0.91833	10937924	10477676	0.957922	110020	33.3	10.9472	27268988	247.855	0.0238616
1st	CAGA	9	9915920	1497303920	9110338	1045442082	114.753	0.918759	9110338	8737938	0.959123	100803	31.803	11.1436	24443481	242.488	0.0213891
1st	AACT	10	16541470	2497761970	15214988	1757953680	115.541	0.919809	15214988	14601276	0.959664	124526	41.4835	12.1455	31582729	253.624	0.0276363
1st	GCGT	11	15863426	2395377326	14628128	1685401578	115.216	0.922129	14628128	13920331	0.951614	119883	39.5946	11.5298	29633737	247.189	0.0259308
1st	CGAT	12	12918356	1950671756	11803124	1346031925	114.04	0.913671	11803124	11257370	0.953762	112927	34.929	11.0233	27695997	245.256	0.0242352
1st	GTAA	13	34839826	5260813726	32034308	3699760798	115.494	0.919474	32034308	30688927	0.958002	127608	86.2356	18.4437	29059839	227.727	0.0254286
1st	AGGC	14	11114604	1678305204	10116616	1147601556	113.437	0.910209	10116616	9411124	0.930264	110876	30.4361	9.99338	25919220	233.768	0.0226805
1st	TCAC	16	9455260	1427744260	8703256	998689964	114.749	0.920467	8703256	8340905	0.958366	105759	28.0374	10.2185	26773798	253.159	0.0234282
1st	TGCGA	18	7645124	1154413724	7028688	804450108	114.452	0.919369	7028688	6637228	0.944305	91324	27.2114	10.1806	21179107	231.912	0.0185326
1st	CGCTT	19	10256648	1548753848	9375082	1064199550	113.514	0.914049	9375082	8897508	0.949059	102394	30.1106	10.1035	24971870	243.88	0.0218515
1st	AGCCC	28	13051122	1970719422	11917052	1344137456	112.791	0.913106	11917052	11176687	0.937873	108870	37.8039	11.2583	24804084	227.832	0.0217047
1st	GTATT	29	13901100	2099066100	12814570	1463066958	114.172	0.921839	12814570	12249180	0.955879	115013	38.5741	11.6944	28042273	243.818	0.0245382
1st	CTGTA	30	16277930	2457967430	14950998	1685139451	112.711	0.918483	14950998	14274181	0.954731	103329	54.1976	12.4201	20834948	201.637	0.0182315
1st	GCTTA	32	36588884	5524921484	33633456	3857998480	114.707	0.919226	33633456	32272492	0.959535	134035	85.6976	17.6277	31498548	235.002	0.0275626
1st	GGTGT	33	12786726	1930795626	11770170	1344962334	114.269	0.920499	11770170	11242998	0.955211	112555	35.9212	11.3981	27998907	248.758	0.0245003
1st	CATCT	41	7926832	1196951632	7287688	837701604	114.948	0.91937	7287688	7009458	0.961822	105990	23.0567	9.343	27450629	258.993	0.0240205
1st	CCTAC	43	13951404	2106662004	12783580	1463307007	114.468	0.916293	12783580	12088902	0.945659	118388	35.4831	10.8407	28811688	243.367	0.0252115
1st	GAGGA	44	9826674	1483827774	9043104	1021102314	112.915	0.920261	9043104	8345021	0.922805	97306	33.2659	9.31884	19533722	200.745	0.0170929
1st	GTCAA	49	4878370	736633870	4495882	509742176	113.38	0.921595	4495882	4155590	0.92431	88475	16.8869	7.77632	20951319	236.805	0.0183333
1st	TCGTT	58	6747818	1018920518	6223014	717029005	115.222	0.922226	6223014	6000676	0.964272	102083	20.5054	8.80769	26358518	258.207	0.0230649
1st	GGTTGT	61	4057366	612662266	3736940	424615392	113.626	0.921026	3736940	3562231	0.953248	89688	14.3993	7.37203	22374065	249.466	0.0195783
1st	CCAGCT	64	4175644	630522244	3833852	434039358	113.212	0.918146	3833852	3674052	0.958319	86092	15.6732	7.65657	21502591	249.763	0.0188157
1st	TAGGAA	67	3532542	533413842	3245410	368389407	113.511	0.918718	3245410	3076234	0.947872	79176	14.5048	7.32679	18990924	239.857	0.0166179
1st	GCTCTA	73	3772814	569694914	3461078	392418495	113.38	0.917373	3461078	3223131	0.931251	80084	15.3995	7.90017	19167475	239.342	0.0167724
1st	CCACAA	74	4395366	663700266	4022342	455228819	113.175	0.915132	4022342	3826982	0.951431	89101	15.4585	7.6255	22075078	247.753	0.0193167
1st	CTTCCA	76	3146908	475183108	2887520	328010590	113.596	0.917574	2887520	2772147	0.960044	71384	14.6219	7.49389	16831574	235.789	0.0147284
1st	ATGCCT	83	5524016	834126416	5072146	574530837	113.272	0.918199	5072146	4839648	0.954162	99103	17.5709	8.05569	25344247	255.736	0.0221773
1st	AGTGGA	85	2306166	348231066	2096732	235565818	112.349	0.909185	2096732	1994753	0.951363	62340	12.2054	6.42953	13832299	221.885	0.0121039
1st	ACCTAA	88	4202674	634603774	3853718	437976231	113.65	0.916968	3853718	3697825	0.959547	81905	16.2874	7.86458	19982741	243.975	0.0174858
1st	ATATGT	90	5091670	768842170	4690600	534004321	113.846	0.92123	4690600	4500490	0.95947	95886	16.5239	7.90563	24268144	253.094	0.0212357
1st	ATCGTA	99	5546932	837586732	5096146	580916255	113.991	0.918732	5096146	4904118	0.962319	93495	18.5479	8.10859	23541298	251.792	0.0205997
1st	CATCGT	100	5615076	847876476	5152664	587704805	114.058	0.917648	5152664	4959871	0.962584	93291	18.0586	8	23817855	255.307	0.0208417
1st	CGCGGT	101	7847636	1184993036	7131344	807879524	113.286	0.908725	7131344	6827788	0.957434	84823	28.2834	10	19839471	233.893	0.0173604
1st	GCCAGT	105	7985404	1205796004	7315496	835702195	114.237	0.916108	7315496	6996315	0.956369	95813	24.9569	9.28698	23651425	246.85	0.020696
1st	GTACTT	108	6757952	1020450752	6207596	704620979	113.509	0.918562	6207596	5916976	0.953183	99027	20.5632	8.5443	24942624	251.877	0.0218259
1st	GTTGAA	110	3427798	517597498	3154712	360412279	114.246	0.920332	3154712	3016599	0.95622	74723	15.2663	7.72727	17792265	238.11	0.015569
1st	TGGCTA	114	3199188	483077388	2934276	334072513	113.852	0.917194	2934276	2816325	0.959802	75677	13.5032	6.84229	18195949	240.442	0.0159223
1st	TATTTTT	117	4582716	691990116	4213638	477758903	113.384	0.919463	4213638	4047258	0.960514	90576	16.1791	7.96471	22890485	252.721	0.0200302
1st	CTTGCTT	121	4048654	611346754	3714392	418860647	112.767	0.917439	3714392	3561053	0.958718	85860	15.0331	7.45164	21062823	245.316	0.0184309
1st	ATGAAAC	124	3466486	523439386	3184078	359710048	112.971	0.918532	3184078	3045551	0.956494	84125	13.3409	7.03468	20585809	244.705	0.0180135
1st	AAAAGTT	128	3677308	555273508	3382556	384662606	113.72	0.919846	3382556	3237343	0.95707	82580	14.5447	7.39772	20299756	245.819	0.0177632
1st	GAATTCA	129	2360214	356392314	2169954	245424018	113.101	0.919389	2169954	2076345	0.956861	66757	11.7027	6.17817	15107377	226.304	0.0132196
1st	GAACTTC	130	4364730	659074230	3998380	452056215	113.06	0.916066	3998380	3835041	0.959149	77245	18.9596	8.92308	18372912	237.852	0.0160771
1st	GGACCTA	131	2362904	356798504	2166836	244747548	112.952	0.917022	2166836	2077700	0.958864	69550	10.8865	6	15840006	227.75	0.0138607
1st	GTCGATT	134	4541768	685806968	4186022	475357766	113.558	0.921672	4186022	4008112	0.957499	92448	15.3389	7.40521	23355785	252.637	0.0204373
1st	AACGCCT	137	3411852	515189652	3131932	353260777	112.793	0.917957	3131932	3003023	0.95884	78506	13.8444	6.89326	18732893	238.617	0.0163921
1st	ACGTGTT	140	3929546	593361446	3610574	407107806	112.754	0.918827	3610574	3481057	0.964128	94217	12.861	6.66225	23112930	245.316	0.0202248
1st	ATTAATT	142	3432250	518269750	3163658	357312498	112.943	0.921745	3163658	3017208	0.953709	79967	13.7099	6.91633	18996089	237.549	0.0166224
1st	ATTGGAT	143	2761826	417035726	2552454	288378332	112.981	0.924191	2552454	2454572	0.961652	76133	11.942	6.40397	17866917	234.68	0.0156343
1st	TCGAAGA	156	3236214	488668314	2974204	337536678	113.488	0.919038	2974204	2854260	0.959672	74333	14.6403	7.43356	17788781	239.312	0.015566
1st	TGCTGGA	171	3275988	494674188	3005694	339802601	113.053	0.917492	3005694	2855108	0.9499	74234	13.4533	6.48351	17477168	235.433	0.0152933
1st	ACGACTAC	175	5074698	766279398	4650060	523008300	112.473	0.916323	4650060	4353480	0.93622	89133	16.803	7.81095	21870277	245.367	0.0191374
1st	TAGCATGC	183	4843026	731296926	4423876	495937960	112.105	0.913453	4423876	4261210	0.96323	92979	15.4698	7.42901	23513035	252.885	0.0205749
1st	TAGGCCAT	184	3500612	528592412	3219152	362560223	112.626	0.919597	3219152	3087502	0.959104	84072	12.7654	6.39738	20200693	240.278	0.0176765
1st	TGCAAGGA	185	3628818	547951518	3329728	372684972	111.927	0.917579	3329728	3149532	0.945883	84725	13.3636	6.83212	20289693	239.477	0.0177544
1st	TGGTACGT	196	7114986	1074362886	6535086	736988688	112.774	0.918496	6535086	6273907	0.960034	102534	22.0414	9.23839	25978528	253.365	0.0227323
1st	CCGGATAT	198	2643800	399213800	2431144	271604988	111.719	0.919564	2431144	2331855	0.95916	77109	10.9516	6	17775771	230.528	0.0155546
1st	AACCGAGA	201	2447868	369628068	2242242	251612859	112.215	0.915998	2242242	2155190	0.961176	68110	11.637	6	15366401	225.612	0.0134463
1st	ACAGGGAA	202	2534600	382724600	2329974	262931735	112.847	0.919267	2329974	2232348	0.9581	70839	11.6426	6.27844	16477819	232.609	0.0144188
1st	ACGTGGTA	205	3681578	555918278	3382804	382192030	112.981	0.918846	3382804	3254117	0.961958	82027	14.6962	7.44762	19906836	242.686	0.0174194
1st	CCATGGGT	213	3340084	504352684	3069762	345685599	112.61	0.919067	3069762	2949230	0.960736	82917	12.9447	6.82383	20339044	245.294	0.0177976
1st	CGTGTGGT	216	2716138	410136838	2443992	269691837	110.349	0.899804	2443992	2331235	0.953864	78781	11.1591	6.24919	18224731	231.334	0.0159474
1st	GCTGTGGA	217	2026390	305984890	1864288	209644621	112.453	0.920005	1864288	1794199	0.962404	62054	10.8593	6	13662350	220.169	0.0119552
1st	GGATTGGT	222	3420510	516497010	3157532	356475216	112.897	0.923117	3157532	3029408	0.959423	82556	13.7555	7.21358	20115419	243.658	0.0176019
1st	GTGAGGGT	225	2441362	368645662	2257462	254107783	112.563	0.924673	2257462	2156803	0.955411	63217	13.2297	6.83333	14303742	226.264	0.0125164
1st	TATCGGGA	227	5596908	845133108	5160284	581995667	112.784	0.921988	5160284	4948061	0.958874	88121	21.0673	8.91447	21283319	241.524	0.0186238
1st	TTCCTGGA	228	5069348	765471548	4664726	524651740	112.472	0.920183	4664726	4414015	0.946254	75885	24.0923	9.27636	16492452	217.335	0.0144316
2nd	CTCC	230	14129162	2133503462	12920570	1467742773	113.597	0.914461	12920570	12153497	0.940632	108696	43.5499	13.5881	24151271	222.191	0.0211334
2nd	TGCA	231	8117196	1225696596	7421640	841699165	113.411	0.914311	7421640	7111720	0.958241	85996	29.4971	11.4312	20161508	234.447	0.0176422
2nd	ACTA	232	10902044	1646208644	9965080	1131155601	113.512	0.914056	9965080	9581132	0.961471	96685	38.3242	13.7431	22235601	229.98	0.0194571
2nd	CAGA	233	4048580	611335580	3702578	420990128	113.702	0.914537	3702578	3558688	0.961138	67901	20.5736	9.7593	15589312	229.589	0.0136413
2nd	AACT	234	6764646	1021461546	6198656	704757477	113.695	0.916331	6198656	5961090	0.961675	81339	27.5102	11.4762	19269556	236.904	0.0168617
2nd	GCGT	235	9966374	1504922474	9146516	1040665829	113.777	0.917738	9146516	8734248	0.954926	89409	36.6594	12.8478	20426059	228.456	0.0178737
2nd	CGAT	236	10206710	1541213210	9286394	1048101210	112.864	0.909832	9286394	8854846	0.953529	89103	37.8091	13.35	20219632	226.924	0.0176931
2nd	GTAA	237	6443582	972980882	5902160	666529936	112.93	0.915975	5902160	5626116	0.95323	79852	26.5705	11.0345	18470699	231.312	0.0161627
2nd	AGGC	251	8210914	1239848014	7447592	833809393	111.957	0.907036	7447592	7136217	0.958191	88565	32.104	12.3092	20182399	227.882	0.0176605
2nd	GATC	253	1547714	233704814	1420426	160648234	113.099	0.917757	1420426	1365580	0.961388	45069	12.3086	6.60309	9422616	209.071	0.0082452
2nd	CGCTT	261	5124902	773860202	4657832	522580488	112.194	0.908863	4657832	4459313	0.95738	74510	21.9229	9.65123	17388630	233.373	0.0152158
2nd	ACAAA	265	9416750	1421929250	8599554	965353603	112.256	0.913219	8599554	8164109	0.949364	85085	36.5355	14.2681	19138504	224.934	0.016747
2nd	TTCTC	266	7153456	1080171856	6549890	731774390	111.723	0.915626	6549890	6233142	0.951641	79361	29.6051	12.0089	17772458	223.944	0.0155517
2nd	AGCCC	271	6909490	1043332990	6264986	704006551	112.372	0.906722	6264986	5931054	0.946699	80688	27.0776	11.0617	18186694	225.395	0.0159142
2nd	CTGTA	274	3991644	602738244	3646500	407813722	111.837	0.913533	3646500	3456721	0.947956	67349	20.7523	10.1018	14966026	222.216	0.0130959
2nd	ACCGT	275	7129798	1076599498	6512632	733012951	112.552	0.913439	6512632	6151784	0.944593	83131	28.6613	11.9205	19086306	229.593	0.0167014
2nd	GCTTA	276	5577530	842207030	5098318	574809346	112.745	0.914082	5098318	4878949	0.956972	75783	24.7134	10.9868	17327653	228.648	0.0151625
2nd	GGTGT	279	7994592	1207183392	7329034	822894351	112.279	0.916749	7329034	6973932	0.951549	84546	31.7532	12.8213	18855156	223.017	0.0164991
2nd	AGGAT	285	5266926	795305826	4794396	538076334	112.23	0.910284	4794396	4598987	0.959242	70715	25.4066	11.1954	15684558	221.8	0.0137247
2nd	ATTGA	286	3604952	544347752	3300508	375953483	113.908	0.915548	3300508	3179061	0.963204	63831	18.2691	8.18966	14466429	226.636	0.0126588
2nd	CATCT	287	6228522	940506822	5702832	644773796	113.062	0.9156	5702832	5468796	0.958961	77688	25.8411	10.8306	17868745	230.007	0.0156359
2nd	CCTAC	290	8611240	1300297240	7834592	887205560	113.242	0.90981	7834592	7510466	0.958629	83247	32.0401	11.9372	19243151	231.157	0.0168386
2nd	GAGGA	291	4583838	692159538	4191310	476211793	113.619	0.914367	4191310	4027205	0.960846	69156	21.7853	9.79226	15844909	229.118	0.013865
2nd	GGAAC	294	5363916	809951316	4895546	555821188	113.536	0.912681	4895546	4732292	0.966653	73864	23.0067	9.72806	17271248	233.825	0.0151131
2nd	GTCAA	295	5282770	797698270	4835422	546456941	113.011	0.915319	4835422	4642945	0.960194	71757	25.5951	11.4338	16263596	226.648	0.0142314
2nd	TAATA	297	8349458	1260768158	7621102	864177372	113.393	0.912766	7621102	7264674	0.953231	87899	33.4601	13.6928	19703864	224.165	0.0172417
2nd	TACAT	298	7866890	1187900390	7188366	814452481	113.301	0.913749	7188366	6921198	0.962833	83031	30.3119	11.6707	19133326	230.436	0.0167425
2nd	TCGTT	300	7395694	1116749794	6776956	764936341	112.873	0.916338	6776956	6506678	0.960118	82611	28.4919	11.0801	19511521	236.186	0.0170734
2nd	GGTTGT	303	9946044	1501852644	9109236	1025967763	112.629	0.915865	9109236	8651097	0.949706	91834	34.9277	12.4023	21194710	230.794	0.0185463
2nd	CCAGCT	305	5800408	875861608	5292374	595908807	112.598	0.912414	5292374	5078346	0.959559	74769	24.5292	10	17542812	234.627	0.0153507
2nd	TTCAGA	309	6800174	1026826274	6210998	699429924	112.612	0.913359	6210998	5978991	0.962646	78791	28.8178	11.9032	17605378	223.444	0.0154055
2nd	TAGGAA	310	5226908	789263108	4779716	538712203	112.708	0.914444	4779716	4586407	0.959556	69937	24.0796	9.96507	15753414	225.251	0.0137849
2nd	GCTCTA	314	4038308	609784508	3679820	414135853	112.542	0.911228	3679820	3498678	0.950774	65782	20.7953	9.5	14737697	224.038	0.0128961
2nd	CCACAA	315	11866042	1791772342	10784800	1212321808	112.41	0.908879	10784800	10365007	0.961075	90496	45.7346	16.2477	20114373	222.268	0.017601
2nd	CTTCCA	316	3444428	520108628	3139718	352567314	112.293	0.911535	3139718	2994857	0.953862	62209	17.7704	8.16447	14165240	227.704	0.0123952
2nd	GAGATA	317	2456728	370965928	2247880	252538558	112.345	0.914989	2247880	2137696	0.950983	50830	16.3116	7.95364	10936625	215.161	0.00957003
2nd	ATGCCT	323	15938368	2406693568	14558608	1637006347	112.443	0.913432	14558608	13998393	0.96152	104372	49.2632	14.7881	23860174	228.607	0.0208787
2nd	AGTGGA	324	6737300	1017332300	6097688	679354980	111.412	0.905064	6097688	5844761	0.958521	78218	29.2062	12.1618	17241250	220.426	0.0150868
2nd	ACCTAA	327	10588100	1598803100	9643512	1086274917	112.643	0.910788	9643512	9265236	0.960774	89280	39.0034	14.0396	20212236	226.392	0.0176866
2nd	ATATGT	328	9732738	1469643438	8923520	1005282856	112.655	0.916856	8923520	8567812	0.960138	85982	37.4011	14.1268	19538967	227.245	0.0170975
2nd	CATCGT	330	18146566	2740131466	16580212	1867546472	112.637	0.913683	16580212	15803972	0.953183	98282	60.3121	18.0479	21373850	217.475	0.0187031
2nd	CGCGGT	331	14330730	2163940230	12977352	1453559771	112.007	0.905561	12977352	12450822	0.959427	93617	50.374	16.1843	20770564	221.867	0.0181752
2nd	CTATTA	332	6960970	1051106470	6355416	717463344	112.89	0.913007	6355416	6118451	0.962714	76314	30.6905	12.7907	17203756	225.434	0.015054
2nd	GCCAGT	335	17624844	2661351444	16078500	1818712574	113.115	0.912263	16078500	15475013	0.962466	100711	56.5631	16.5	22325154	221.675	0.0195355
2nd	GGAAGA	338	6128586	925416486	5602328	631575974	112.735	0.914131	5602328	5282314	0.942878	72250	29.4557	12.3669	15853030	219.419	0.0138721
2nd	TAACGA	341	6392968	965338168	5821506	653859686	112.318	0.910611	5821506	5521829	0.948522	79812	26.9688	11.1	17827962	223.374	0.0156002
2nd	GTCGATT	350	21893252	3305881052	20066402	2255222042	112.388	0.916556	20066402	19352416	0.964419	110072	65.7519	17.818	24855519	225.811	0.0217497
2nd	AACGCCT	351	13981466	2111201366	12726814	1417385828	111.37	0.910263	12726814	12173319	0.95651	97797	46.5656	14.4268	21699563	221.884	0.0189881
2nd	AATATGC	352	17642234	2663977334	15848662	1744637522	110.081	0.898336	15848662	15154248	0.956185	105742	52.8274	15.4882	23460331	221.864	0.0205288
2nd	ACGTGTT	353	26896992	4061445792	24551218	2757060935	112.298	0.912787	24551218	23578718	0.960389	114517	74.3831	19.2715	26062478	227.586	0.0228058
2nd	ATTAATT	357	11754988	1775003188	10759742	1207133760	112.19	0.915334	10759742	10354271	0.962316	93972	41.3482	14.1788	21330665	226.99	0.0186653
2nd	ATTGGAT	359	10743488	1622266688	9863796	1109580656	112.49	0.918119	9863796	9525739	0.965727	87475	39.5127	14	19899388	227.487	0.0174128
2nd	CATAAGT	361	14309878	2160791578	13050504	1467253283	112.429	0.911993	13050504	12535193	0.960514	102824	46.8484	14.8987	23047639	224.146	0.0201677
2nd	CGCTGAT	362	9816494	1482290594	8907644	995950839	111.809	0.907416	8907644	8539767	0.958701	88396	35.7834	12.4915	20044950	226.763	0.0175402
2nd	CTACGGA	366	13475982	2034873282	12281536	1373512805	111.836	0.911365	12281536	11680949	0.951098	97872	44.6655	14	21753396	222.264	0.0190352
2nd	TAGCGGA	368	3645238	550430938	3324344	373157642	112.25	0.911969	3324344	3186378	0.958498	69042	16.6548	7.7189	16217766	234.897	0.0141913
2nd	TGCTGGA	376	1592146	240414046	1452768	163102984	112.27	0.912459	1452768	1393710	0.959348	45523	11.053	5.88571	9590956	210.684	0.00839251
2nd	ACGACTAC	378	2521304	380716904	2292472	255895392	111.624	0.909241	2292472	2204841	0.961774	62319	12.4535	6.33973	14567958	233.764	0.0127476
2nd	TAGCATGC	381	2297712	346954512	2083510	232029754	111.365	0.906776	2083510	1996382	0.958182	58824	12.0277	6.18421	13590998	231.045	0.0118927
2nd	TAGGCCAT	390	4314966	651559866	3933476	438353068	111.442	0.911589	3933476	3713437	0.94406	67949	21.9513	8.77193	14798392	217.787	0.0129492
2nd	TGCAAGGA	396	3230478	487802178	2938628	328820111	111.896	0.909657	2938628	2830550	0.963222	66326	15.6774	7.5871	15479816	233.39	0.0135455
2nd	TGGTACGT	404	2980538	450061238	2718936	303643422	111.677	0.91223	2718936	2602797	0.957285	64958	14.2373	6.97541	15322690	235.886	0.013408
2nd	TCTCAGTC	405	5285916	798173316	4838208	541029323	111.824	0.915302	4838208	4650429	0.961188	80538	21.6568	9.39045	19175973	238.098	0.0167798
2nd	CCGGATAT	407	3048756	460362156	2777134	309773440	111.544	0.910907	2777134	2667159	0.9604	67562	14.6693	7.33333	15888546	235.17	0.0139032
2nd	CGCCTTAT	409	2396456	361864856	2167890	241308982	111.311	0.904623	2167890	2079455	0.959207	58557	12.6482	6.25172	13212323	225.632	0.0115614
2nd	AACCGAGA	410	2513612	379555412	2285260	254990051	111.58	0.909154	2285260	2177658	0.952915	59228	13.8477	7.04201	13182139	222.566	0.0115349
2nd	ACAGGGAA	412	2322078	350633778	2118944	237008549	111.852	0.912521	2118944	2042649	0.963994	57611	13.3011	6.72143	12963611	225.02	0.0113437
2nd	ACGTGGTA	414	2546156	384469556	2320146	258663059	111.486	0.911235	2320146	2225681	0.959285	60284	13.8042	7.01401	13686594	227.035	0.0119764
2nd	CCATGGGT	422	2043126	308512026	1865088	208888436	111.999	0.91286	1865088	1790254	0.959876	55295	11.7991	6.13846	12500008	226.06	0.0109381
2nd	CGCGGAGA	424	1124394	169783494	1021002	113218056	110.889	0.908046	1021002	982436	0.962227	37936	9.32951	5.21893	7504575	197.822	0.00656683
2nd	CGTGTGGT	425	1678732	253488532	1502052	165110691	109.923	0.894754	1502052	1440331	0.958909	48206	11.1333	5.97949	10312517	213.926	0.0090239
2nd	GCTGTGGA	426	1198218	180930918	1094080	122320694	111.802	0.913089	1094080	1052039	0.961574	38172	10.3449	5.75374	7708686	201.946	0.00674544
2nd	TATCGGGA	429	8270480	1248842480	7572214	849918587	112.242	0.915571	7572214	7216978	0.953087	85272	31.7021	12.2322	19193134	225.081	0.0167948
2nd	TTCCTGGA	430	12466616	1882459016	11382536	1275685500	112.074	0.913041	11382536	10918830	0.959262	96409	43.3306	14.5601	21752508	225.627	0.0190344
3rd	CTCC	431	3854038	581959738	3517788	406665538	115.603	0.912754	3517788	3329271	0.94641	82849	13.6824	7.01444	21197055	255.852	0.0185484
3rd	TGCA	432	6704014	1012306114	6108082	708470864	115.989	0.911108	6108082	5814449	0.951927	100295	19.2009	8.23051	26792686	267.139	0.0234448
3rd	ACTA	433	45683876	6898265276	41613426	4828485182	116.032	0.9109	41613426	39867133	0.958035	152884	90.7596	20.8212	36638620	239.65	0.0320604
3rd	CAGA	434	3918606	591709506	3572054	413381435	115.727	0.911562	3572054	3428529	0.95982	86396	14.139	7.24454	22292867	258.031	0.0195072
3rd	AACT	435	6205434	937020534	5668070	657064767	115.924	0.913404	5668070	5447627	0.961108	100996	18.2389	8.1879	27135648	268.68	0.0237449
3rd	GCGT	442	6455096	974719496	5908790	685392929	115.995	0.915368	5908790	5694639	0.963757	98998	18.1838	7.92058	26535684	268.043	0.0232199
3rd	CGAT	447	10182430	1537546930	9226348	1061582886	115.06	0.906105	9226348	8484154	0.919557	112171	26.887	10.1722	27859583	248.367	0.0243784
3rd	GTAA	448	17803532	2688333332	16223142	1883712127	116.113	0.911232	16223142	15252676	0.94018	107585	52.6098	13	22720238	211.184	0.0198812
3rd	AGGC	449	12923674	1951474774	11682964	1344106292	115.048	0.903997	11682964	11160081	0.955244	110924	33.5938	11.1837	27503829	247.952	0.0240671
3rd	GATC	450	1675536	253005936	1534512	177285926	115.532	0.915834	1534512	1477905	0.963111	53617	10.1376	5.69742	12033261	224.43	0.0105296
3rd	TCAC	453	6591704	995347304	6019246	696475916	115.708	0.913155	6019246	5772612	0.959026	96726	20.8429	9.13468	25183446	260.359	0.0220366
3rd	TGCGA	454	1536628	232030828	1399024	161221511	115.239	0.910451	1399024	1329886	0.950581	45019	11.2653	6	9776966	217.174	0.00855527
3rd	CGCTT	455	11562378	1745919078	10465296	1199172200	114.586	0.905116	10465296	9837668	0.940028	110690	30.6403	11.0331	27899986	252.055	0.0244137
3rd	TCACC	456	8222452	1241590252	7490486	863084686	115.224	0.91098	7490486	7098240	0.947634	101046	23.3294	9.3472	25975385	257.065	0.0227296
3rd	CTAGC	459	2237268	337827468	2036232	233084781	114.469	0.910142	2036232	1941943	0.953694	69079	9.75871	5.72832	16900698	244.658	0.0147889
3rd	ACAAA	463	18591354	2807294454	16918634	1954275681	115.51	0.910027	16918634	16285173	0.962558	121603	45.619	13.755	30402302	250.013	0.0266033
3rd	TTCTC	464	6965348	1051767548	6353374	734163761	115.555	0.91214	6353374	6108236	0.961416	99145	20.3075	8.72941	26377672	266.051	0.0230816
3rd	AGCCC	465	2149850	324627350	1950188	222238017	113.957	0.907127	1950188	1856609	0.952015	71613	9.00835	5.45676	16944320	236.61	0.014827
3rd	GGTGT	475	3608904	544944504	3298844	379482921	115.035	0.914085	3298844	3170184	0.960998	67740	17.3457	8.16261	16209301	239.287	0.0141838
3rd	AGGAT	476	16926990	2555975490	15339128	1757827220	114.598	0.906193	15339128	14556216	0.94896	114515	41.5625	12.8543	28057266	245.01	0.0245513
3rd	ATTGA	477	3339126	504208026	3047824	353243576	115.9	0.912761	3047824	2929855	0.961294	78780	13.1008	6.99381	20185448	256.226	0.0176632
3rd	CATCT	481	6029182	910406482	5503624	633609294	115.126	0.912831	5503624	5290458	0.961268	96249	18.0041	8.03311	26226081	272.482	0.022949
3rd	CCTAC	484	7514454	1134682554	6823318	786424721	115.255	0.908026	6823318	6552883	0.960366	111848	20.0096	8.6454	29933077	267.623	0.0261928
3rd	GAGGA	495	13364478	2018036178	12189350	1408251104	115.531	0.912071	12189350	11736500	0.962849	101750	40.0818	13.7881	24736907	243.115	0.0216459
3rd	GGAAC	496	7657232	1156242032	6978288	803696043	115.171	0.911333	6978288	6679514	0.957185	93540	22.4976	8.61853	24042462	257.029	0.0210382
3rd	GTCAA	497	3000310	453046810	2737950	315020192	115.057	0.912556	2737950	2568961	0.938279	66157	15.2588	8	15096732	228.196	0.0132103
3rd	TCGTT	501	3923070	592383570	3585718	412895205	115.15	0.914008	3585718	3425005	0.95518	88273	13.1727	6.88806	23213767	262.977	0.0203131
3rd	GGTTGT	503	5096968	769642168	4659926	534632907	114.73	0.914255	4659926	4455309	0.95609	94198	15.926	7.83474	25127366	266.751	0.0219875
3rd	TTCAGA	508	1949594	294388694	1776524	203690322	114.657	0.911228	1776524	1699195	0.956472	59126	9.87526	5.56914	13699953	231.708	0.0119881
3rd	CCACAA	515	11775968	1778171168	10676078	1223298855	114.583	0.906599	10676078	10108268	0.946815	98800	36.9233	13.3365	22251812	225.221	0.0194713
3rd	GAGATA	528	4139336	625039736	3773996	432540398	114.611	0.911739	3773996	3614226	0.957666	81470	15.9653	7.78085	20269986	248.803	0.0177371
3rd	ATGCCT	537	7546844	1139573444	6881330	786736971	114.329	0.911816	6881330	6627235	0.963075	92727	23.6444	9.59211	23740872	256.03	0.0207743
3rd	AGTGGA	542	2872496	433746896	2592730	294200704	113.471	0.902605	2592730	2490048	0.960396	63635	13.6433	6.82569	15045328	236.432	0.0131653
3rd	ACCTAA	546	4742272	716083072	4313234	493450702	114.404	0.909529	4313234	4122526	0.955785	82800	17.6399	8.52632	20808588	251.311	0.0182084
3rd	ATATGT	550	8885904	1341771504	8125570	926867423	114.068	0.914434	8125570	7494562	0.922343	95361	29.7734	11.6303	20710318	217.178	0.0181224
3rd	ATCGTA	553	4308304	650553904	3927630	449239280	114.379	0.911642	3927630	3781170	0.96271	86379	15.0026	7.2766	22154245	256.477	0.0193859
3rd	CATCGT	554	15098962	2279943262	13768992	1581530657	114.862	0.911916	13768992	13131125	0.953674	106691	42.868	13.8052	24920314	233.575	0.0218064
3rd	CGCGGT	557	11283930	1703873430	10197476	1159541361	113.709	0.903717	10197476	9820761	0.963058	98389	33.9838	11.5884	23737688	241.264	0.0207715
3rd	CTATTA	561	7161390	1081369890	6508718	747841194	114.898	0.908862	6508718	6213347	0.954619	88566	24.1448	9.89258	21369275	241.281	0.0186991
3rd	GCCAGT	563	14987870	2263168370	13628464	1566472874	114.941	0.9093	13628464	13070824	0.959083	114127	38.8247	12.1678	27956459	244.959	0.0244631
3rd	GTACTT	571	15904012	2401505812	14475958	1657412688	114.494	0.910208	14475958	13843393	0.956302	114614	41.9326	13	27663083	241.359	0.0242064
3rd	GTTGAA	575	3764972	568510772	3435780	395411478	115.086	0.912565	3435780	3305807	0.962171	76870	15.2654	7.29412	19043988	247.743	0.0166643
3rd	TAACGA	579	4424716	668132116	4017534	461865152	114.962	0.907976	4017534	3867334	0.962614	81694	16.2028	7.51543	20684379	253.193	0.0180997
3rd	TGGCTA	583	3625932	547515732	3296790	378823587	114.907	0.909226	3296790	3179208	0.964334	79136	13.4013	6.33733	20193400	255.173	0.0176701
3rd	TATTTTT	584	3700148	558722348	3376054	386226662	114.402	0.912411	3376054	3247203	0.961834	86016	13.0624	6.66048	22400894	260.427	0.0196018
3rd	CTTGCTT	588	6137696	926792096	5582214	638008002	114.293	0.909497	5582214	5381222	0.963994	97329	18.0292	7.95254	25584419	262.865	0.0223875
3rd	ATGAAAC	589	4251944	642043544	3873826	442219980	114.156	0.911072	3873826	3729700	0.962795	91525	13.7991	6.97701	24223132	264.661	0.0211963
3rd	AAAAGTT	597	4861816	734134216	4439104	503971458	113.53	0.913055	4439104	4180640	0.941776	85627	18.2572	7.87085	20445753	238.777	0.0178909
3rd	GAATTCA	604	9563978	1444160678	8702458	994055121	114.227	0.90992	8702458	8367302	0.961487	103187	27.3522	10.1271	25920212	251.196	0.0226813
3rd	GAACTTC	607	10563126	1595032026	9617526	1090277684	113.364	0.910481	9617526	9141584	0.950513	100919	31.3067	11.2439	25014477	247.867	0.0218888
3rd	GGACCTA	609	3492732	527402532	3178256	362656054	114.105	0.909963	3178256	3060314	0.962891	79801	12.6265	6.31757	20181391	252.896	0.0176596
3rd	GTCGATT	617	10540440	1591606440	9643548	1103775935	114.457	0.914909	9643548	9244501	0.95862	104874	30.7052	10.9729	25815180	246.154	0.0225894
3rd	AACGCCT	618	5041384	761248984	4581130	521950885	113.935	0.908705	4581130	4356148	0.950889	87300	17.3497	7.91686	21978333	251.756	0.019232
3rd	AATATGC	635	8516844	1286043444	7656618	852131787	111.293	0.898997	7656618	7040777	0.919567	90108	28.5329	11.3739	19961002	221.523	0.0174668
3rd	ACGTGTT	639	10720138	1618740838	9781366	1105385453	113.009	0.912429	9781366	9256890	0.94638	100811	33.3088	12.3875	23602819	234.129	0.0206535
3rd	ATTGGAT	646	10883936	1643474336	9966352	1132694232	113.652	0.915694	9966352	9129631	0.916045	109382	28.1056	10	24753506	226.303	0.0216604
3rd	CATAAGT	649	7747960	1169941960	7068648	802029395	113.463	0.912324	7068648	6494822	0.918821	85828	27.5742	11.3537	18696550	217.837	0.0163603
3rd	CGCTGAT	652	11762176	1776088576	10645200	1207748943	113.455	0.905037	10645200	10065252	0.94552	110513	31.6848	11.4199	26461411	239.442	0.0231549
3rd	CGGTAGA	654	5341302	806536602	4818560	542352016	112.555	0.902132	4818560	4586219	0.951782	73406	22.8093	10	16550883	225.47	0.0144827
3rd	CTACGGA	657	9360362	1413414662	8518318	970764753	113.962	0.910042	8518318	8135981	0.955116	99320	27.5423	10.405	24478105	246.457	0.0214194
3rd	GCGGAAT	662	18401972	2778697772	16725198	1910597458	114.235	0.908881	16725198	15961518	0.95434	111057	50.86	15.248	25553263	230.091	0.0223602
3rd	TAGCGGA	665	11035960	1666429960	10034800	1146641200	114.266	0.909282	10034800	9627908	0.959452	102236	32.6577	11.6501	25570932	250.117	0.0223757
3rd	TCTGTGA	667	2756258	416194958	2511652	286388181	114.024	0.911254	2511652	2377003	0.94639	63113	13.4019	6.85616	14883548	235.824	0.0130238
3rd	TGCTGGA	668	3549948	536042148	3226656	368991781	114.357	0.90893	3226656	3088190	0.957087	70681	15.8273	7.73626	16981593	240.257	0.0148596
3rd	ACGACTAC	670	9627784	1453795384	8755792	989491929	113.01	0.90943	8755792	8167054	0.93276	95737	29.8473	11.2172	21928262	229.047	0.0191882
3rd	TAGCATGC	674	16330792	2465949592	14776856	1672181752	113.162	0.904846	14776856	13902330	0.940818	111004	43.705	13.4102	25088082	226.011	0.0219532
3rd	TAGGCCAT	676	3993756	603057156	3638930	412801389	113.44	0.911155	3638930	3471864	0.954089	88044	13.2173	6.58919	22539705	256.005	0.0197232
3rd	TGCAAGGA	677	3822146	577144046	3472904	393188231	113.216	0.908627	3472904	3334429	0.960127	82415	13.4618	6.82128	21065463	255.602	0.0184332
3rd	TGGTACGT	678	11843366	1788348266	10773084	1222189189	113.448	0.90963	10773084	10343952	0.960166	101256	36.2676	12.3424	24549027	242.445	0.0214815
3rd	TCTCAGTC	686	6423222	969906522	5883010	665355464	113.098	0.915897	5883010	5631210	0.957199	86190	23.4526	10	20730839	240.525	0.0181404
3rd	CCGGATAT	688	4631254	699319354	4214906	475798268	112.885	0.9101	4214906	4056572	0.962435	81226	17.3782	8	20437541	251.613	0.0178837
3rd	CGCCTTAT	695	2865928	432755128	2590918	291290014	112.427	0.904042	2590918	2491811	0.961748	77594	10.9931	5.98834	19073199	245.808	0.0166899
3rd	AACCGAGA	696	3442226	519776126	3124934	353170295	113.017	0.907824	3124934	3001373	0.96046	76960	13.7978	7.04197	19198488	249.461	0.0167995
3rd	ACAGGGAA	702	1697270	256287770	1549536	174974973	112.921	0.912958	1549536	1476556	0.952902	58112	8.77217	5.18607	12709127	218.701	0.011121
3rd	ACGTGGTA	703	5085214	767867314	4626732	528033156	114.127	0.90984	4626732	4415831	0.954417	93782	17.0001	8.04636	24208354	258.134	0.0211834
3rd	CCATGGGT	705	3300240	498336240	3005080	341669344	113.697	0.910564	3005080	2886765	0.960628	69748	14.6669	7.4916	17093165	245.07	0.0149573
3rd	CGCGGAGA	709	1392546	210274446	1262234	141518304	112.117	0.906422	1262234	1205745	0.955247	48195	8.59646	5.04587	10200491	211.65	0.00892588
3rd	CGTGTGGT	716	2767714	417924814	2466886	275361482	111.623	0.891308	2466886	2360271	0.956782	68481	11.7001	6	16399246	239.471	0.0143501
3rd	GCTGTGGA	719	1338018	202040718	1219916	138129373	113.229	0.911734	1219916	1147997	0.941046	42214	10.2487	5.82781	8889175	210.574	0.00777842
3rd	GGATTGGT	723	5692520	859570520	5200102	594304293	114.287	0.913497	5200102	4988690	0.959345	90419	19.2742	8.59124	23047199	254.893	0.0201673
3rd	GTGAGGGT	725	2704242	408340542	2478096	280358027	113.134	0.916374	2478096	2237252	0.902811	60749	13.4362	6.80488	13933786	229.367	0.0121927
