# Supplementary material for: Genome-Wide Association Study of Phenolic Content and Antioxidant Properties in Eggplant Germplasm
Source: Genes (Basel). 2023 Jun 22;14(7):1315. doi: 10.3390/genes14071315 (PMC10379237; doi:10.3390/genes14071315)
Supplement: Supplementary file 1 [file genes-14-01315-s001.zip › Supplementary Table S3.xlsx]

## Sheet: Table S3 (K=2)
Sample id	Cluster-I	Cluster-II	Clusters
1	0.505	0.495	I
6	1	0	I
8	0.987	0.013	I
9	0.981	0.019	I
10	0.955	0.045	I
11	0.999	0.001	I
12	0.932	0.068	I
13	1	0	I
14	0.977	0.023	I
16	0.891	0.109	I
18	0.915	0.085	I
19	0.962	0.038	I
28	0.522	0.478	I
29	0.633	0.367	I
30	0.001	0.999	II
32	1	0	I
33	0.998	0.002	I
41	0.823	0.177	I
43	0.96	0.04	I
44	0	1	II
49	0.647	0.353	I
58	0.335	0.665	II
61	0.267	0.733	II
64	0.037	0.963	II
67	0.064	0.936	II
73	0.173	0.827	II
74	0.092	0.908	II
76	0.123	0.877	II
83	0.302	0.698	II
85	0.137	0.863	II
88	0.227	0.773	II
90	0.484	0.516	II
99	0.358	0.642	II
100	0.755	0.245	I
101	0.449	0.551	II
105	0.529	0.471	I
108	0.263	0.737	II
110	0.426	0.574	II
114	0.008	0.992	II
117	0.264	0.736	II
121	0.386	0.614	II
124	0.032	0.968	II
128	0.429	0.571	II
129	0.117	0.883	II
130	0.386	0.614	II
131	0.001	0.999	II
134	0.243	0.757	II
137	0.494	0.506	II
140	0.076	0.924	II
142	0.161	0.839	II
143	0.035	0.965	II
156	0.404	0.596	II
171	0.373	0.627	II
175	0.233	0.767	II
183	0.063	0.937	II
184	0.054	0.946	II
185	0.003	0.997	II
196	0.797	0.203	I
198	0.001	0.999	II
201	0.001	0.999	II
202	0.153	0.847	II
205	0.216	0.784	II
213	0.307	0.693	II
216	0	1	II
217	0.107	0.893	II
222	0.057	0.943	II
225	0.206	0.794	II
227	0.374	0.626	II
228	0.001	0.999	II
230	0.915	0.085	I
231	0.721	0.279	I
232	0.864	0.136	I
233	0.413	0.587	II
234	0.754	0.246	I
235	0.768	0.232	I
236	0.672	0.328	I
237	0.632	0.368	I
251	1	0	I
253	0.567	0.433	I
261	0.569	0.431	I
265	0.995	0.005	I
266	0.69	0.31	I
271	0.859	0.141	I
274	0.396	0.604	II
275	0.362	0.638	II
276	0.608	0.392	I
279	1	0	I
285	0.568	0.432	I
286	0.397	0.603	II
287	0.429	0.571	II
290	0.424	0.576	II
291	0.449	0.551	II
294	0.825	0.175	I
295	0.707	0.293	I
297	0.74	0.26	I
298	0.747	0.253	I
300	0.998	0.002	I
303	0.999	0.001	I
305	0.572	0.428	I
309	0.901	0.099	I
310	0.361	0.639	II
314	0.354	0.646	II
315	0.633	0.367	I
316	0.318	0.682	II
317	0.243	0.757	II
323	0.968	0.032	I
324	0.886	0.114	I
327	0.999	0.001	I
328	0.976	0.024	I
330	0.964	0.036	I
331	1	0	I
332	0.864	0.136	I
335	0.83	0.17	I
338	0.828	0.172	I
341	0.583	0.417	I
350	1	0	I
351	0.709	0.291	I
352	0.743	0.257	I
353	1	0	I
357	0.999	0.001	I
359	0.989	0.011	I
361	0.667	0.333	I
362	0.562	0.438	I
366	1	0	I
368	0.489	0.511	II
376	0.088	0.912	II
378	0.126	0.874	II
381	0.294	0.706	II
390	0	1	II
396	0.652	0.348	I
404	0.388	0.612	II
405	0.522	0.478	I
407	0.426	0.574	II
409	0.155	0.845	II
410	0.2	0.8	II
412	0.504	0.496	I
414	0.454	0.546	II
422	0.063	0.937	II
424	0.421	0.579	II
425	0.005	0.995	II
426	0.095	0.905	II
429	0.688	0.312	I
430	0.952	0.048	I
431	0.399	0.601	II
432	0.482	0.518	II
433	1	0	I
434	0.137	0.863	II
435	0.906	0.094	I
442	0.77	0.23	I
447	0.683	0.317	I
448	0	1	II
449	0.912	0.088	I
450	0.077	0.923	II
453	0.834	0.166	I
454	0.329	0.671	II
455	0.998	0.002	I
456	0.735	0.265	I
459	0.321	0.679	II
463	1	0	I
464	0.363	0.637	II
465	0.001	0.999	II
475	0.753	0.247	I
476	1	0	I
477	0.455	0.545	II
481	0.804	0.196	I
484	0.978	0.022	I
495	1	0	I
496	0.828	0.172	I
497	0.526	0.474	I
501	0.229	0.771	II
503	0.601	0.399	I
508	0.004	0.996	II
515	0.998	0.002	I
528	0.392	0.608	II
537	0.942	0.058	I
542	0.52	0.48	I
546	0.649	0.351	I
550	1	0	I
553	0.406	0.594	II
554	1	0	I
557	1	0	I
561	0.944	0.056	I
563	1	0	I
571	1	0	I
575	0.54	0.46	I
579	0.528	0.472	I
583	0.152	0.848	II
584	0.062	0.938	II
588	0.451	0.549	II
589	0.681	0.319	I
597	0	1	II
604	0.75	0.25	I
607	0.969	0.031	I
609	0.039	0.961	II
617	0.677	0.323	I
618	0.413	0.587	II
635	0.885	0.115	I
639	1	0	I
646	0.999	0.001	I
649	0.965	0.035	I
652	1	0	I
654	0.984	0.016	I
657	1	0	I
662	0.999	0.001	I
665	0.511	0.489	I
667	0.088	0.912	II
668	0.193	0.807	II
670	0.973	0.027	I
674	1	0	I
676	0.583	0.417	I
677	0.685	0.315	I
678	1	0	I
686	0.922	0.078	I
688	0.797	0.203	I
695	0.388	0.612	II
696	0.682	0.318	I
702	0.007	0.993	II
703	0.362	0.638	II
705	0.585	0.415	I
709	0.254	0.746	II
716	0.58	0.42	I
719	0.398	0.602	II
723	0.556	0.444	I
725	0.069	0.931	II

## Sheet: Sheet1
Sample ID	Cluster-I	Cluster-II
1	0.505	0.495
6	1	0
8	0.987	0.013
9	0.981	0.019
10	0.955	0.045
11	0.999	0.001
12	0.932	0.068
13	1	0
14	0.977	0.023
16	0.891	0.109
18	0.915	0.085
19	0.962	0.038
28	0.522	0.478
29	0.633	0.367
30	0.001	0.999
32	1	0
33	0.998	0.002
41	0.823	0.177
43	0.96	0.04
44	0	1
49	0.647	0.353
58	0.335	0.665
61	0.267	0.733
64	0.037	0.963
67	0.064	0.936
73	0.173	0.827
74	0.092	0.908
76	0.123	0.877
83	0.302	0.698
85	0.137	0.863
88	0.227	0.773
90	0.484	0.516
99	0.358	0.642
100	0.755	0.245
101	0.449	0.551
105	0.529	0.471
108	0.263	0.737
110	0.426	0.574
114	0.008	0.992
117	0.264	0.736
121	0.386	0.614
124	0.032	0.968
128	0.429	0.571
129	0.117	0.883
130	0.386	0.614
131	0.001	0.999
134	0.243	0.757
137	0.494	0.506
140	0.076	0.924
142	0.161	0.839
143	0.035	0.965
156	0.404	0.596
171	0.373	0.627
175	0.233	0.767
183	0.063	0.937
184	0.054	0.946
185	0.003	0.997
196	0.797	0.203
198	0.001	0.999
201	0.001	0.999
202	0.153	0.847
205	0.216	0.784
213	0.307	0.693
216	0	1
217	0.107	0.893
222	0.057	0.943
225	0.206	0.794
227	0.374	0.626
228	0.001	0.999
230	0.915	0.085
231	0.721	0.279
232	0.864	0.136
233	0.413	0.587
234	0.754	0.246
235	0.768	0.232
236	0.672	0.328
237	0.632	0.368
251	1	0
253	0.567	0.433
261	0.569	0.431
265	0.995	0.005
266	0.69	0.31
271	0.859	0.141
274	0.396	0.604
275	0.362	0.638
276	0.608	0.392
279	1	0
285	0.568	0.432
286	0.397	0.603
287	0.429	0.571
290	0.424	0.576
291	0.449	0.551
294	0.825	0.175
295	0.707	0.293
297	0.74	0.26
298	0.747	0.253
300	0.998	0.002
303	0.999	0.001
305	0.572	0.428
309	0.901	0.099
310	0.361	0.639
314	0.354	0.646
315	0.633	0.367
316	0.318	0.682
317	0.243	0.757
323	0.968	0.032
324	0.886	0.114
327	0.999	0.001
328	0.976	0.024
330	0.964	0.036
331	1	0
332	0.864	0.136
335	0.83	0.17
338	0.828	0.172
341	0.583	0.417
350	1	0
351	0.709	0.291
352	0.743	0.257
353	1	0
357	0.999	0.001
359	0.989	0.011
361	0.667	0.333
362	0.562	0.438
366	1	0
368	0.489	0.511
376	0.088	0.912
378	0.126	0.874
381	0.294	0.706
390	0	1
396	0.652	0.348
404	0.388	0.612
405	0.522	0.478
407	0.426	0.574
409	0.155	0.845
410	0.2	0.8
412	0.504	0.496
414	0.454	0.546
422	0.063	0.937
424	0.421	0.579
425	0.005	0.995
426	0.095	0.905
429	0.688	0.312
430	0.952	0.048
431	0.399	0.601
432	0.482	0.518
433	1	0
434	0.137	0.863
435	0.906	0.094
442	0.77	0.23
447	0.683	0.317
448	0	1
449	0.912	0.088
450	0.077	0.923
453	0.834	0.166
454	0.329	0.671
455	0.998	0.002
456	0.735	0.265
459	0.321	0.679
463	1	0
464	0.363	0.637
465	0.001	0.999
475	0.753	0.247
476	1	0
477	0.455	0.545
481	0.804	0.196
484	0.978	0.022
495	1	0
496	0.828	0.172
497	0.526	0.474
501	0.229	0.771
503	0.601	0.399
508	0.004	0.996
515	0.998	0.002
528	0.392	0.608
537	0.942	0.058
542	0.52	0.48
546	0.649	0.351
550	1	0
553	0.406	0.594
554	1	0
557	1	0
561	0.944	0.056
563	1	0
571	1	0
575	0.54	0.46
579	0.528	0.472
583	0.152	0.848
584	0.062	0.938
588	0.451	0.549
589	0.681	0.319
597	0	1
604	0.75	0.25
607	0.969	0.031
609	0.039	0.961
617	0.677	0.323
618	0.413	0.587
635	0.885	0.115
639	1	0
646	0.999	0.001
649	0.965	0.035
652	1	0
654	0.984	0.016
657	1	0
662	0.999	0.001
665	0.511	0.489
667	0.088	0.912
668	0.193	0.807
670	0.973	0.027
674	1	0
676	0.583	0.417
677	0.685	0.315
678	1	0
686	0.922	0.078
688	0.797	0.203
695	0.388	0.612
696	0.682	0.318
702	0.007	0.993
703	0.362	0.638
705	0.585	0.415
709	0.254	0.746
716	0.58	0.42
719	0.398	0.602
723	0.556	0.444
725	0.069	0.931
